# Supplementary material for: Chaperone Copolymer-Assisted Catalytic Hairpin Assembly for Highly Sensitive Detection of Adenosine
Source: Polymers (Basel). 2024 Jul 31;16(15):2179. doi: 10.3390/polym16152179 (PMC11314456; doi:10.3390/polym16152179)
Supplement: Supplementary file 1 [file polymers-16-02179-s001.zip]

Archive with 1 entries (1 files):
- polymers-3099509-supplementary.pdf
